# Supplementary material for: Physical Activity Supporting Connection to Nature, and Helping to Maintain Wellbeing during the Covid-19 Restrictions in England
Source: Int J Environ Res Public Health. 2021 Apr 26;18(9):4585. doi: 10.3390/ijerph18094585 (PMC8123673; doi:10.3390/ijerph18094585)
Supplement: Supplementary file 1 [file ijerph-18-04585-s001.zip]

Archive with 1 entries (1 files):
- ijerph-1149406-supplementary.pdf
